# Supplementary material for: Identification of a Difluorinated Alkoxy Sulfonyl Chloride as a Novel Antitumor Agent for Hepatocellular Carcinoma through Activating Fumarate Hydratase Activity
Source: Pharmaceuticals (Basel). 2023 Dec 8;16(12):1705. doi: 10.3390/ph16121705 (PMC10748328; doi:10.3390/ph16121705)
Supplement: Supplementary file 1 [file pharmaceuticals-16-01705-s001.zip]

Archive with 1 entries (1 files):
- pharmaceuticals-2704934-supplementary.pdf
